# Supplementary material for: Modern MRI Diagnostics of Upper-Extremity-Related Nerve Injuries—A Prospective Multi-Center Study Protocol for Diagnostics and Follow Up of Peripheral Nerve Injuries
Source: J Pers Med. 2022 Sep 20;12(10):1548. doi: 10.3390/jpm12101548 (PMC9604736; doi:10.3390/jpm12101548)
Supplement: Supplementary file 1 [file jpm-12-01548-s001.zip]

Archive with 1 entries (1 files):
- jpm-1802998-supplementary.pdf
